# Supplementary material for: Construction of N-7 methylguanine-related mRNA prognostic model in uterine corpus endometrial carcinoma based on multi-omics data and immune-related analysis
Source: Sci Rep. 2022 Nov 5;12:18813. doi: 10.1038/s41598-022-22879-6 (PMC9637130; doi:10.1038/s41598-022-22879-6)
Supplement: Supplementary file 2 — Supplementary Information 2. [file 41598_2022_22879_MOESM2_ESM.txt]

METTL1
WDR4
NSUN2
DCP2
DCPS
NUDT10
NUDT11
NUDT16
NUDT3
NUDT4
NUDT4B
AGO2
CYFIP1
EIF4E
EIF4E1B
EIF4E2
EIF4E3
GEMIN5
LARP1
NCBP1
NCBP2
NCBP3
EIF3D
EIF4A1
EIF4G3
IFIT5
LSM1
NCBP2L
SNUPN
